# Supplementary material for: Correlation between early clinical exposure environment, attitudes toward basic medicine, and medical students’ basic science learning performance
Source: BMC Med Educ. 2019 Jun 3;19:183. doi: 10.1186/s12909-019-1612-0 (PMC6547489; doi:10.1186/s12909-019-1612-0)
Supplement: Supplementary file 1 — Raw data. (XLSX 21 kb) [file 12909_2019_1612_MOESM1_ESM.xlsx]

## Sheet: 20170712rawdata
S1	S2	S3	S4	S5	S6	S7	S8	SE	T9	T10	T11	T12	T13	T14	IV	T15	T16	T17	T18	TA	Hostipal	BasicScience	Maleornot	Xinornot	Wanornot	Shuornot	ODHours
1	2	3	3	3	3	3	3	21	2	3	3	4	2	3	17	3	2	3	2	10	9	91.34	1	0	0	0	0
2	2	2	2	2	2	2	2	16	2	2	3	2	2	2	13	4	4	5	5	18	9	77.62	1	0	0	0	0
5	5	1	3	5	5	1	1	26	5	5	5	5	5	5	30	5	5	5	5	20	1	71.36	1	1	0	0	0
2	2	3	2	2	2	3	2	18	2	2	2	2	2	2	12	3	3	3	5	14	9	54.46	1	0	0	0	0
2	2	2	3	2	3	2	3	19	3	3	2	2	3	3	16	4	3	4	5	16	3	74.3	1	0	0	1	24
3	3	3	2	3	3	3	3	23	3	3	3	3	3	3	18	1	2	2	2	7	2	74.62	1	0	1	0	24
1	1	1	1	1	1	1	1	8	1	1	1	1	1	1	6	1	1	1	1	4	1	72.54	0	1	0	0	0
2	2	2	2	2	3	3	3	19	2	2	2	2	2	2	12	3	2	3	4	12	9	79.3	1	0	0	0	0
2	2	2	1	3	4	3	2	19	2	2	3	2	2	3	14	4	4	4	4	16	9	89.22	1	0	0	0	0
2	2	2	2	2	2	3	2	17	2	2	2	2	2	2	12	4	3	4	4	15	9	57.78	1	0	0	0	0
2	2	2	3	3	3	4	3	22	3	3	3	3	3	3	18	4	4	3	5	16	9	65.5	0	0	0	0	0
4	4	4	3	4	5	5	4	33	5	5	5	5	5	5	30	5	5	5	5	20	9	90.3	1	0	0	0	0
2	2	2	2	2	2	2	2	16	4	1	9	1	3	3	21	4	3	3	5	15	9	77.62	1	0	0	0	0
2	2	2	2	3	3	3	3	20	3	3	2	3	2	3	16	3	2	2	4	11	9	57.14	1	0	0	0	0
3	3	2	2	3	3	3	3	22	3	4	3	4	1	4	19	3	1	2	4	10	2	68.22	0	0	1	0	24
3	3	3	3	3	3	3	3	24	3	3	3	3	3	3	18	3	3	3	3	12	9	69.22	0	0	0	0	0
3	3	3	3	3	3	3	3	24	3	3	2	4	3	4	19	1	3	3	3	10	9	84.3	0	0	0	0	0
1	1	1	1	1	1	1	1	8	1	1	1	1	1	1	6	4	4	4	4	16	9	70.26	0	0	0	0	0
2	2	2	3	3	3	3	3	21	2	2	2	2	2	2	12	2	2	2	3	9	9	94.02	0	0	0	0	0
2	2	3	3	3	3	3	3	22	3	3	3	3	3	3	18	3	3	3	3	12	9	87.98	1	0	0	0	0
2	2	3	3	3	3	3	3	22	3	3	3	3	3	3	18	4	5	5	5	19	9	66.46	0	0	0	0	0
2	1	2	2	3	4	2	2	18	5	2	3	5	2	3	20	3	2	3	2	10	3	68.58	0	0	0	1	25.75
2	2	2	3	3	3	3	2	20	2	2	3	2	3	3	15	2	3	3	4	12	1	71.4	1	1	0	0	0
2	2	2	3	3	3	3	2	20	2	2	3	3	2	2	14	4	2	3	4	13	3	90.34	1	0	0	1	13.5
2	1	2	3	1	2	1	2	14	2	2	3	3	3	2	15	4	3	3	5	15	1	66.86	1	1	0	0	20
1	2	2	2	4	3	3	2	19	2	2	1	1	2	2	10	3	3	3	4	13	2	63.18	0	0	1	0	24
3	2	3	3	3	3	3	3	23	3	4	4	3	3	4	21	2	2	3	3	10	9	65.54	1	0	0	0	0
2	1	2	4	1	3	3	2	18	4	3	2	2	3	2	16	5	5	5	5	20	1	86.34	1	1	0	0	25.5
1	2	4	1	1	1	1	1	12	1	1	1	1	1	1	6	5	5	5	5	20	3	55.1	1	0	0	1	0
3	3	2	1	3	3	3	3	21	2	2	2	3	3	3	15	3	1	3	3	10	2	65.86	1	0	1	0	24
2	2	3	2	3	9	3	3	27	9	3	2	3	2	3	22	5	5	5	5	20	2	65.82	1	0	1	0	14.5
3	2	2	3	4	4	4	3	25	2	2	3	2	3	2	14	2	3	2	3	10	1	52.78	0	1	0	0	0
2	2	2	2	2	2	3	2	17	2	2	3	3	2	2	14	4	4	4	4	16	9	52.78	0	0	0	0	0
2	2	2	3	3	3	3	3	21	3	3	3	2	3	3	17	4	2	3	4	13	9	61.38	0	0	0	0	0
2	2	2	3	3	3	3	2	20	2	3	2	1	2	3	13	2	2	3	4	11	9	65.9	0	0	0	0	0
2	2	3	4	4	4	4	4	27	4	4	2	3	4	4	21	1	1	1	3	6	1	47.74	1	1	0	0	17.5
2	2	3	3	3	1	2	3	19	3	2	3	3	2	3	16	1	2	3	3	9	1	54.78	1	1	0	0	12
4	3	4	3	1	1	1	2	19	5	3	3	4	4	3	22	5	3	5	2	15	9	64.18	1	0	0	0	0
2	2	3	2	3	3	3	3	21	3	3	4	4	3	3	20	3	3	2	2	10	9	51.18	0	0	0	0	0
1	1	3	2	2	3	3	3	18	3	2	3	1	3	4	16	4	5	3	3	15	1	65.46	0	1	0	0	26
1	1	1	1	2	3	3	2	14	2	3	2	1	2	3	13	3	3	2	5	13	2	82.58	0	0	1	0	24
2	2	2	3	3	3	3	2	20	2	3	3	3	3	3	17	3	2	1	2	8	9	66.22	0	0	0	0	0
2	2	3	2	3	3	3	3	21	3	2	2	3	2	2	14	2	2	2	2	8	9	60.5	1	0	0	0	0
1	1	1	1	1	1	1	1	8	1	1	1	1	1	1	6	5	5	5	5	20	9	77.22	1	0	0	0	0
2	2	2	2	3	3	3	2	19	2	2	2	3	2	2	13	5	5	5	5	20	1	69.62	0	1	0	0	9.5
3	3	3	3	3	4	3	3	25	3	2	2	3	2	2	14	3	3	3	3	12	9	64.22	0	0	0	0	0
2	2	2	3	3	3	3	2	20	2	2	4	4	4	3	19	4	3	4	5	16	9	81.94	0	0	0	0	0
2	3	2	2	2	2	2	2	17	1	1	1	3	1	1	8	4	5	3	3	15	3	92.3	0	0	0	1	24
2	2	3	3	3	2	4	2	21	2	4	2	2	2	2	14	4	4	4	4	16	2	87.62	0	0	1	0	24.5
2	1	3	3	3	3	3	2	20	2	2	2	2	2	2	12	3	1	1	1	6	9	44.66	1	0	0	0	0
3	2	2	3	3	3	3	2	21	2	2	2	2	2	2	12	4	3	3	3	13	9	69.98	1	0	0	0	0
2	3	3	2	3	3	3	3	22	2	2	3	3	2	3	15	2	3	1	2	8	3	67.58	0	0	0	1	25.5
2	2	2	3	3	3	2	2	19	2	2	2	2	2	1	11	4	3	3	3	13	2	80.22	0	0	1	0	24.5
2	2	2	2	2	2	2	2	16	2	2	2	3	3	3	15	5	4	4	5	18	9	84.26	0	0	0	0	0
2	2	2	1	3	3	3	2	18	2	3	1	1	2	2	11	3	2	2	3	10	9	72.98	1	0	0	0	0
2	2	2	2	2	3	3	2	18	4	3	4	3	4	2	20	5	1	2	4	12	3	87.26	0	0	0	1	12.5
3	3	3	3	3	3	3	3	24	4	3	4	4	2	3	20	4	1	2	2	9	1	64.86	1	1	0	0	15
2	2	2	2	3	3	3	2	19	2	2	2	3	2	2	13	2	3	3	3	11	1	88.66	1	1	0	0	24
1	1	3	3	2	3	3	3	19	1	1	1	2	3	3	11	3	3	2	3	11	9	63.42	0	0	0	0	0
2	3	2	3	3	3	3	2	21	3	3	3	3	3	3	18	2	2	1	3	8	9	51.86	1	0	0	0	0
5	5	5	4	3	3	4	4	33	4	5	5	4	4	4	26	3	4	3	2	12	3	84.66	0	0	0	1	24
2	2	2	2	3	3	3	3	20	3	3	3	3	2	3	17	3	3	3	3	12	1	72.3	1	1	0	0	0
3	3	1	2	3	2	1	3	18	2	3	3	4	3	3	18	1	1	1	1	4	9	51.78	1	0	0	0	0
2	2	2	2	2	2	1	2	15	2	2	2	3	2	1	12	3	2	3	4	12	9	85.66	0	0	0	0	0
2	2	2	1	2	2	2	2	15	2	2	2	3	1	1	11	4	2	3	4	13	9	64.78	0	0	0	0	0
3	3	3	3	3	3	4	3	25	3	3	3	3	3	3	18	4	4	4	4	16	9	53.1	1	0	0	0	0
1	1	1	3	9	3	3	2	23	4	4	4	2	3	2	19	5	5	5	5	20	3	89.74	1	0	0	1	26
2	2	2	3	3	3	3	2	20	2	2	2	3	3	2	14	3	4	3	3	13	9	72.9	0	0	0	0	0
1	1	1	1	1	2	2	1	10	1	1	2	2	1	2	9	5	4	3	5	17	9	72.54	0	0	0	0	0
2	2	2	2	2	4	4	3	21	3	3	3	3	3	3	18	2	2	3	4	11	9	80.26	1	0	0	0	0
1	1	2	3	4	3	3	2	19	2	3	3	3	3	3	17	3	3	2	3	11	3	70.9	1	0	0	1	28
2	2	3	2	3	3	3	2	20	2	3	2	1	3	3	14	4	4	4	4	16	2	68.26	0	0	1	0	35.8
2	2	2	3	3	3	3	2	20	2	2	2	3	3	2	14	4	4	4	5	17	9	67.22	1	0	0	0	0
1	2	3	3	3	3	3	3	21	4	4	4	3	3	2	20	3	3	3	3	12	9	65.18	1	0	0	0	0
3	3	4	3	3	4	4	3	27	3	3	3	4	3	3	19	2	2	1	1	6	9	54.82	1	0	0	0	0
2	2	3	2	1	2	2	1	15	2	2	2	4	1	2	13	1	1	2	2	6	9	66.14	0	0	0	0	0
1	2	3	3	4	5	5	4	27	1	3	3	3	4	3	17	5	5	5	5	20	9	#NULL!	1	0	0	0	0
3	3	3	2	3	4	3	2	23	2	2	1	1	2	2	10	1	1	1	3	6	1	20	0	1	0	0	87.4
2	2	3	2	3	4	3	3	22	3	2	2	2	2	2	13	3	3	3	3	12	9	69.14	0	0	0	0	0
2	2	2	2	3	3	2	2	18	1	1	2	2	2	2	10	3	3	3	4	13	1	72.9	0	1	0	0	23
2	2	3	3	3	3	3	3	22	3	3	3	3	3	3	18	2	2	2	3	9	2	50.82	0	0	1	0	23
2	2	1	2	3	3	3	3	19	4	4	4	5	5	3	25	5	1	1	4	11	2	68.18	0	0	1	0	18.5
2	2	3	2	3	3	2	2	19	2	2	3	2	3	3	15	2	2	2	3	9	9	63.82	0	0	0	0	0
2	2	2	2	2	3	2	2	17	2	2	2	2	2	3	13	2	3	2	3	10	9	38.34	0	0	0	0	0
1	1	2	3	3	3	3	2	18	2	2	1	3	2	2	12	4	2	2	2	10	3	65.86	0	0	0	1	24
1	1	1	1	2	2	3	2	13	2	2	2	2	2	2	12	4	3	3	5	15	3	66.14	0	0	0	1	24
2	2	2	2	3	3	3	3	20	3	3	3	2	3	3	17	5	2	2	3	12	3	65.58	0	0	0	1	27
3	3	3	3	3	3	3	3	24	3	3	3	3	3	3	18	3	3	3	3	12	9	58.42	0	0	0	0	24
2	2	3	2	3	3	3	2	20	1	1	1	2	1	1	7	2	3	3	3	11	9	68.18	0	0	0	0	0
3	2	3	3	3	3	3	3	23	3	3	2	3	3	2	16	4	4	4	4	16	9	56.1	1	0	0	0	0
2	2	3	3	3	3	3	3	22	2	2	2	2	2	2	12	4	3	2	4	13	1	66.42	1	1	0	0	24
2	2	3	2	3	3	3	2	20	3	2	2	3	2	2	14	3	3	3	4	13	9	65.78	0	0	0	0	0
3	2	3	3	3	2	2	3	21	2	2	2	2	3	3	14	2	2	2	3	9	9	47.78	0	0	0	0	0
2	2	2	2	2	3	3	2	18	3	3	3	3	2	3	17	2	3	3	4	12	1	83.3	1	1	0	0	0
2	2	2	2	2	3	2	2	17	2	2	2	2	2	2	12	4	4	4	4	16	1	63.9	1	1	0	0	24
3	2	3	3	4	3	4	2	24	2	2	2	2	3	2	13	3	3	4	4	14	9	66.9	0	0	0	0	0
1	3	2	2	3	3	3	3	20	2	2	2	4	3	2	15	4	4	4	4	16	1	92.1	0	1	0	0	24
2	1	2	3	3	3	3	3	20	1	3	2	3	3	3	15	4	2	3	5	14	9	50.06	1	0	0	0	0
2	2	2	3	3	3	2	1	18	2	3	2	3	2	3	15	4	2	2	4	12	3	67.5	1	0	0	1	24
2	2	3	3	3	3	4	3	23	2	3	2	2	2	3	14	3	2	2	3	10	9	45.38	0	0	0	0	0
1	1	3	2	2	2	3	2	16	2	3	2	1	2	2	12	4	2	2	4	12	9	72.9	1	0	0	0	0
2	2	3	3	3	3	3	3	22	3	2	3	3	2	3	16	3	3	3	3	12	9	58.82	0	0	0	0	0
1	1	3	3	3	3	3	3	20	2	1	1	3	2	2	11	3	3	3	3	12	1	74.22	1	1	0	0	0
3	2	2	3	3	3	3	3	22	3	3	3	3	3	3	18	3	3	3	3	12	9	69.18	1	0	0	0	0
2	2	3	2	3	2	2	2	18	2	2	2	2	2	2	12	2	2	4	4	12	1	45.1	1	1	0	0	12
1	1	1	1	2	3	3	2	14	3	4	5	3	5	4	24	3	3	4	5	15	9	67.22	1	0	0	0	0
2	2	2	3	3	3	3	2	20	2	2	2	2	2	2	12	3	3	2	3	11	9	49.9	1	0	0	0	0
1	1	2	3	3	3	3	3	19	2	2	2	2	2	3	13	3	4	4	4	15	9	68.54	1	0	0	0	0
1	1	1	1	2	2	2	2	12	2	1	1	2	1	1	8	5	4	4	4	17	9	68.58	1	0	0	0	0
1	1	1	1	1	1	1	1	8	1	1	1	1	1	1	6	5	3	3	5	16	1	81.58	1	1	0	0	0
