# Supplementary material for: Correlation between early clinical exposure environment, attitudes toward basic medicine, and medical students’ basic science learning performance
Source: BMC Med Educ. 2019 Jun 3;19:183. doi: 10.1186/s12909-019-1612-0 (PMC6547489; doi:10.1186/s12909-019-1612-0)
Supplement: Supplementary file 2 — Data DOI. (TXT 163 bytes) [file 12909_2019_1612_MOESM2_ESM.txt]

dataset: 10.6084/m9.figshare.5876823
Table1: 10.6084/m9.figshare.5876838
Table2: 10.6084/m9.figshare.5876841
descriptive statistics: 10.6084/m9.figshare.5878597
