# Supplementary material for: Correlation between early clinical exposure environment, attitudes toward basic medicine, and medical students’ basic science learning performance
Source: BMC Med Educ. 2019 Jun 3;19:183. doi: 10.1186/s12909-019-1612-0 (PMC6547489; doi:10.1186/s12909-019-1612-0)
Supplement: Supplementary file 3 — Descriptive statistics. (CSV 423 bytes) [file 12909_2019_1612_MOESM3_ESM.csv]

descriptive statistics
	N	Count
Gender	110	Male, 57		Female, 53
Hospitals	110	Group A, 22	Group B, 11	Group C, 14	Non-OD, 63
	N	min	max	mean	Standard error
On Doctoring Hours	110	0	87.4	8.4632	13.3908
Basic Science	109	20	94.02	68.2165	13.17827
Self-efficacy	110	8	33	19.65	4.31
Intrinsic value task	110	6	30	15.12	4.539
Test anxiety	110	4	20	12.76	3.744
Valid N (listwise)	109
